# Supplementary material for: PVDF/KNO3 Composite Sub-Microfibers Produced by Solution Blow Spinning as a Hydrophobic Matrix for Fertilizer Delivery System
Source: Polymers (Basel). 2022 Mar 1;14(5):1000. doi: 10.3390/polym14051000 (PMC8912621; doi:10.3390/polym14051000)
Supplement: Supplementary file 1 [file polymers-14-01000-s001.zip]

Archive with 1 entries (1 files):
- polymers-1596584-supplementary.pdf
